# Supplementary material for: Immune cell death-related lncRNA signature as a predictive factor of clinical outcomes and immune checkpoints in gastric cancer
Source: Front Pharmacol. 2023 Apr 4;14:1162995. doi: 10.3389/fphar.2023.1162995 (PMC10110873; doi:10.3389/fphar.2023.1162995)
Supplement: Supplementary file 1 [file Table1.XLSX]

## Sheet: Sheet1
Cell_Death	Pyroptosis	Ferroptosis	Necroptosis
Gene	PRKACA	SLC3A2	DNM1L
	GSDMB	SLC7A11	PPIF
	SCAF11	GCLC	RBCK1
	PJVK	GCLM	MTCO2P12
	CASP9	GSS	RIPK3
	NOD1	GPX4	TMEM123
	PLCG1	ALOX15	TICAM1
	NLRP1	LPCAT3	CYLD
	GSDME	ACSL6	GSDME
	ELANE	ACSL4	PGAM5
	TIRAP	ACSL1	MLKL
	CASP4	ACSL5	HEBP2
	GSDMD	ACSL3	LY96
	GPX4	TP53	IPMK
	NLRP7	SAT2	NUPR1
	NLRP2	SAT1	SLC25A4
	CASP3	TF	BIRC2
	CASP6	TFRC	BIRC3
	TNF	STEAP3	TICAM2
	IL1B	SLC11A2	FAS
	IL18	SLC39A8	FASLG
	CASP8	SLC39A14	IRF3
	NLRP6	PCBP2	ITPK1
	GSDMA	SLC40A1	MAP3K5
	GSDMC	CP	ASAH1
	PYCARD	PCBP1	MT3
	CASP5	FTH1	MT-CO2
	AIM2	FTL	TRPM7
	NOD2	MAP1LC3C	PELI1
	NLRC4	MAP1LC3B	BAX
	NLRP3	MAP1LC3A	PYGL
	BAK1	ATG5	SLC6A6
	TP63	ATG7	SLC6A13
	CHMP2B	NCOA4	BNIP3
	BAX	PRNP	BOK
	GZMB	HMOX1	TSPO
	CHMP4B	VDAC2	TLR3
	IL1A	VDAC3	TLR4
	CHMP3	CYBB	TNF
	IRF1	FTMT	TP53
	CHMP2A		TRAF2
	CASP1		UCN
	TP53		ZBP1
	CHMP7		FZD9
	CHMP4C		CASP1
	IRF2		CASP8
	CYCS		ALKBH7
	CHMP6		YBX3
	HMGB1		CAV1
	CHMP4A		RIPK1
			FADD
			CFLAR
			NOL3
			ARHGEF2
			CD14
			SPATA2
